# Supplementary material for: Association of Cytokeratin 5 and Claudin 3 expression with BRCA1 and BRCA2 germline mutations in women with early breast cancer
Source: BMC Cancer. 2019 Jul 15;19:695. doi: 10.1186/s12885-019-5908-6 (PMC6631579; doi:10.1186/s12885-019-5908-6)
Supplement: Supplementary file 2 — Data (XLSX 40 kb) [file 12885_2019_5908_MOESM2_ESM.xlsx]

## Sheet: 2018-04-06_Danzinger
UPN	DOB	Gene	BRCAmtn	BRCA0v12	BRCA0v1	BRCA0v2	BRCA1v2	BRCA02v1	DateDx	AgeDx	TumorGrade.SD	TumorSize	Morphology	TumorGrade_12v3	TumorSize_2cat	ER_2cat.JP	PR_2cat.JP	HER2_2cat.JP	CK5	CK14	EGFR	claudin3	claudin4	claudin7	Ecadherin	AgeCat
05.001.0945	1949-04-25		1	1	1		1	1	1990-07-19	41		2	1		2	0	0	0	1	0	0	1	1	0	1	1
06.003.1202	1956-02-21		1	1	1		1	1	1998-05-15	42	2	2	5	1	2	0	1	0	0	0	0	1	1	0	1	1
00.002.0182	1950-09-26		1	1	1		1	1	2004-04-05	54	3	3	1	2	2	0	0	0	1	0	0	0	1	0	0	2
00.006.1122	1937-03-03		1	1	1		1	1	1991-09-11	54		2	6		2	0	0	0	1	0	0	1	1	0	1	2
01.006.0293	1927-07-23		1	1	1		1	1	1987-11-01	60		1	1		1	1	0	1	0	0	0	1	1	0	1	2
02.005.1252	1966-02-27		1	1	1		1	1	2001-01-17	35	3	1	1	2	1	0	0	0	0	0	0	1	1	0	1	1
00.010.0690	1967-03-13		1	1	1		1	1	2005-11-23	38	3	1	1	2	1	0	0	0	1	1	0	1	1	0	1	1
00.002.0752	1937-06-23		1	1	1		1	1	1995-09-27	58	1	1	1	1	1	0	0	0	1	0	0	1	1	0	1	2
02.005.0771	1947-02-04		1	1	1		1	1	2001-02-07	54	3	1	1	2	1	0	0	0		0	0	1	1	0	1	2
03.006.0887	1953-06-02		1	1	1		1	1	1995-03-08	42	3	2	1	2	2	0	0	0	0	0	0	1	1	0	1	1
99.006.1696	1943-10-21		1	1	1		1	1	1990-04-26	47	3	1	1	2	1		0					0	1	0	0	1
05.001.1526	1970-01-06		1	1	1		1	1	1998-10-22	28	3	2	1	2	2	1	0	0	1	0	0	0		0		1
05.002.0242	1971-06-13		1	1	1		1	1	2008-07-01	37	2	1	1	1	1	1	1	1	0	0	0	1	1	0	1	1
03.007.0413	1950-10-28		1	1	1		1	1	1994-07-05	44	3	1	1	2	1	0	0	0	0	0	0	1		0		1
04.005.0252	1968-12-24		1	1	1		1	1	2002-07-23	34	3	1	1	2	1	1	1	0				0	1	0	1	1
03.006.0249	1960-07-22		1	1	1		1	1	1996-12-27	36		2	1		2	0	0	0	1	1	0	1	1	0	1	1
03.010.0650	1945-12-16		1	1	1		1	1	2002-07-02	57	2	2	6	1	2	0	0	0	0	0	0	1	1	0	1	2
03.006.0123	1965-06-15		1	1	1		1	1	1994-05-07	29		1	6		1	0	0		1		0	1	1	0	1	1
03.006.1382	1953-12-19		1	1	1		1	1	2001-03-14	48	3		1	2		0	0	0	0	0	0	1	1	0	1	1
04.003.0099	1955-02-13		1	1	1		1	1	2002-12-19	47	3	2	1	2	2	0	0	1	0	1	0	1	1	0	1	1
04.009.0682	1945-07-28		1	1	1		1	1	1988-12-05	43			1			0	0	1	1	1	0	0	1	0	1	1
98.003.0272	1936-02-17		1	1	1		1	1	1980-06-06	44	2	2	1	1	2	0	0	0	1	0	0	0	1	0	0	1
99.003.1579	1948-08-28		1	1	1		1	1	1990-08-21	42		2	5		2	0	0	0	1	0	0	0	1	0	0	1
99.007.1103	1951-01-23		1	1	1		1	1	1995-04-08	44	3	1	1	2	1	1	1	0	0	0	0	0	1	0	1	1
04.005.0454	1951-06-17		1	1	1		1	1	1997-05-08	46	2	2	1	1	2	0	1					0	1	0	0	1
03.005.0594	1963-07-31		1	1	1		1	1	1993-08-17	30	3		1	2		0	0					0	0	0	0	1
99.007.0747	1939-09-21		1	1	1		1	1	1992-05-27	53	3		1	2		1					0	0		0		2
98.005.0088	1938-02-15		1	1	1		1	1	1994-05-04	56	2	1	1	1	1	0	0	0	0	0	0	1	1	0	1	2
06.001.0181	1939-11-17		1	1	1		1	1	1990-10-22	51	2	1	1	1	1	0						0	1	0	1	2
00.010.0529	1957-04-10		1	1	1		1	1	1992-03-05	35	3		1	2		0	0	0	1	1	0	1	1	0	0	1
01.009.0226	1922-08-26		1	1	1		1	1	2001-04-25	79	2	1	1	1	1	1	1	1	0	0	0	1	1	0	1	2
98.003.0239	1964-11-07		1	1	1		1	1	2002-07-29	38	3	1	1	2	1	0	0	0	1	1	1	0	1	0	1	1
05.001.1341	1945-04-24		1	1	1		1	1	1996-05-22	51	2	1	1	1	1	0	0	0	1	1	0	1	1	0	1	2
98.005.0458	1949-01-26		1	1	1		1	1	2001-08-17	52	3	2	1	2	2	0	0	1	0	0	0	1	1	0	1	2
01.002.0272	1946-05-01		1	1	1		1	1	2007-08-17	61	2	1	1	1	1	1	0	1	0	0	0			0		2
05.002.0001	1975-05-09		1	1	1		1	1	2002-11-20	27	3	1	1	2	1	1	0	0	1	0	0			0	1	1
98.004.0073	1967-01-01		1	1	1		1	1	2004-07-02	37	3	2	1	2	2	0	0	1	1	0	0	1	1	0	1	1
03.003.0805	1949-06-11		1	1	1		1	1	2002-12-24	53	2	1	1	1	1	0	0	0	1	0	0	0	1	0	1	2
07.001.0172	1963-02-14		1	1	1		1	1	2005-03-25	42	3	1	1	2	1	0	0	0	0	0	1	1	1	0	1	1
06.002.0506	1943-03-03		1	1	1		1	1	1992-12-22	49	3	2	1	2	2	0	0	0	0	0	0	0	1	0	0	1
00.006.1377	1967-12-16		1	1	1		1	1	1999-11-18	32	3	2	1	2	2	0	0	0	1	1	0	0	1	0	1	1
05.003.2424	1968-05-27		1	1	1		1	1	1997-04-23	29	3		1	2		1	1	0	0	0	0	1	1	0	1	1
07.003.0001	1969-02-15		1	1	1		1	1	2005-04-28	36	3	2	1	2	2	0	0	1	0	0	0	0	1	0	0	1
02.004.0541	1951-09-05		1	1	1		1	1	1993-06-03	42	3	2	1	2	2	0	0	0	1	1	0	0	1	0	1	1
03.006.0886	1954-09-08		1	1	1		1	1	1992-10-27	38		2	1		2	0	1	1	1	1	0	1	1	0	1	1
04.006.0750	1964-01-20		1	1	1		1	1	2001-11-21	37	3	1	1	2	1	0	0	1	1	0	0	0	1	0	1	1
05.002.0142	1953-09-10		1	1	1		1	1	1999-02-22	46	3	2	1	2	2	0	0	0	0	0	1	1	1	0	1	1
05.003.0660	1960-07-15		1	1	1		1	1	2002-08-21	42	3	2	1	2	2	0	0	1	0	0	0	1	1	0	1	1
99.008.0366	1952-07-03		1	1	1		1	1	2004-12-15	52	3	1	1	2	1	0	0	0	0	0	1	0	1	0	1	2
98.004.0081	1943-12-06		1	1	1		1	1	1992-08-20	49	3		1	2		1	0	0	0	0	0	0	1	0	1	1
06.001.0104	1967-01-15		1	1	1		1	1	2002-02-20	35	3	2	1	2	2	1	1	0	0	0	0	1	1	0	1	1
05.003.2423	1967-07-09		1	1	1		1	1	2005-07-14	38	3	2	1	2	2	0	0	0	1	0	0	0	1	0	1	1
04.006.0793	1958-05-18		1	1	1		1	1	2001-04-12	43	3	1	1	2	1	0	0	1	0	0	0	1	1	0	1	1
05.005.0232	1967-03-03		1	1	1		1	1	2004-03-16	37	3	2	1	2	2	0	0	0	1	0	0	1	1	0	1	1
99.006.0458	1955-03-30		1	1	1		1	1	1996-07-12	41	3	1	1	2	1	0	0	0	0	0	0	1	1	0	1	1
03.005.0138	1966-02-23		1	1	1		1	1	2002-06-24	36	3	1	1	2	1	0	0	0	0	0	0	1	1	0	1	1
03.888.0082	1977-03-12		1	1	1		1	1	1999-11-03	22	3	2	1	2	2	0	0	0	1	0	1	0	1	0	1	1
02.006.1049	1953-07-06		1	1	1		1	1	1998-01-23	45	3	1	1	2	1	0	0	0	1	0	0	1	1	0	1	1
03.005.0964	1961-01-21		1	1	1		1	1	1998-07-21	37	3	2	1	2	2	1	0	0	1	0	0	1	1	0	1	1
02.010.0165	1954-02-20		1	1	1		1	1	2001-05-10	47	3	1	1	2	1	0	0	0	1	0	0	1	1	0	1	1
01.003.0267	1956-03-03		2	1		2	2	0	2005-04-15	49	2	2	1	1	2	1	1	1	0	0	0	0	1	0	1	1
01.888.0845	1951-06-01		2	1		2	2	0	2002-03-13	51	1	2	1	1	2	1	1	1	0	0	0	0	1	0	1	2
01.005.0696	1952-12-29		2	1		2	2	0	1996-11-07	44	1	1	1	1	1	1	0	1	0	0	0		1	0	1	1
07.003.0224	1948-01-04		2	1		2	2	0	1993-06-10	45	1	1	1	1	1	0					0		1	0		1
05.001.3553	1960-11-08		2	1		2	2	0	2000-08-08	40	3	2	1	2	2	1	1			0	0	0	1	0	1	1
99.007.0963	1944-05-08		2	1		2	2	0	2004-03-23	60	2	1	1	1	1								1	0		2
02.005.1116	1938-07-04		2	1		2	2	0	2000-08-10	62	2	3	1	1	2	1	1	1	0	0	0	0	1	0		2
02.003.0716	1953-12-31		2	1		2	2	0	1989-06-27	36			6			1	1	0	0	0	0	0	1	0	0	1
05.006.0934	1959-09-11		2	1		2	2	0	2005-04-04	46	3	1	5	2	1	1	1	1	0	0	0	0	1	0	1	1
05.003.1775	1962-09-05		2	1		2	2	0	2000-05-01	38	2	2	1	1	2	1	1	1	0	0	0					1
04.003.1283	1954-04-01		2	1		2	2	0	2004-04-14	50	1	1	1	1	1	1	0	1	0	0	0	0	1	0	0	2
04.010.0375	1945-12-27		2	1		2	2	0	1999-03-29	54	3	2	1	2	2	1	0	0		0	0	0	1	0	1	2
01.008.0630	1911-05-15		2	1		2	2	0	1997-07-28	86	2	1	1	1	1	1	1	1	0			0	1	0	0	2
05.001.3622	1942-12-04		2	1		2	2	0	1990-11-06	48	3	1	1	2	1	0	0	1	0	0	0	0	1	0	0	1
05.001.3588	1959-04-22		2	1		2	2	0	2004-03-24	45	2	1	1	1	1	1	1	0	0	0	0	0	1	0	1	1
99.006.2099	1954-05-05		2	1		2	2	0	1998-06-04	44	3	2	1	2	2	1	1	1	0	0	0	0	1	0	0	1
02.005.0416	1960-02-20		2	1		2	2	0	1995-03-02	35		1	6		1	0	0					0	1	0	0	1
01.008.0405	1961-08-17		2	1		2	2	0	1998-10-26	37	3	1	1	2	1	1	1	1	0	0	0	0	1	0	1	1
03.009.0954	1939-07-29		2	1		2	2	0	1995-06-06	56	3	2	1	2	2	1	1	1	0	0	0	0	1	0	0	2
05.003.1056	1959-09-15		2	1		2	2	0	1998-11-20	39	3	1	1	2	1	1	1	1	0	0	0			0	1	1
04.005.0399	1935-09-11		2	1		2	2	0	1982-10-06	47		3	1		2	1	1			0	0	0	1	0	1	1
99.006.2970	1947-10-29		2	1		2	2	0	1991-03-22	44	2	2	1	1	2	1	0	1	0	0	0	0	1	0	0	1
06.007.0113	1965-05-19		2	1		2	2	0	2003-04-08	38	3	2	1	2	2	1	1	1	0	0	0	0	1	0	1	1
99.002.0363	1946-04-15		2	1		2	2	0	1998-05-20	52			2			0	1	0								2
99.004.1899	1943-01-17		2	1		2	2	0	2000-10-11	57	3	1	5	2	1	0	0	0	1	0	0	1	1	0	1	2
99.006.2084	1933-01-31		2	1		2	2	0	1983-05-27	50	3	1	1	2	1	0	0	0	0	0	1	1	1	1	1	2
00.009.0371	1951-04-02		2	1		2	2	0	1998-08-18	47	3		1	2		1	1	1	0	0	0	1	1	0	1	1
01.008.0638	1947-01-27		2	1		2	2	0	1999-11-11	52	2	1	3	1	1	1	1	1	0	0	0	0	1	0	1	2
99.002.0745	1948-06-16		2	1		2	2	0	1998-05-18	50	2	2	1	1	2	1	0	1	0	0	0	0	1	0	1	2
01.003.0218	1951-03-21		2	1		2	2	0	1996-09-20	45	3	1	1	2	1	0	0	0	0	0	0	0	1	0	1	1
05.001.3583	1951-09-15		2	1		2	2	0	1990-12-07	39			1			1	1	1	0	0	0	0	1	0	1	1
06.004.0197	1933-01-06		2	1		2	2	0	2003-08-27	70	3	2	1	2	2	1	1	1	0	0	0	0	1	0	1	2
01.006.0260	1954-03-20		2	1		2	2	0	1999-12-02	45	3	1	1	2	1	1	0	0	0	0	0	0	1	0	1	1
08.003.0148	1949-08-28		2	1		2	2	0	1997-01-17	48	2	1	1	1	1	1	1	1	0	0	0	0	1	0	0	1
02.004.0430	1956-12-09		2	1		2	2	0	2005-04-26	49	3	1	3	2	1	1	1	1	0	0	0	0	1	0	1	1
06.004.0042	1955-03-05		2	1		2	2	0	1995-03-02	40	2		1	1		1	1	1	0	0	0	1	1	0	1	1
01.008.0406	1960-08-23		2	1		2	2	0	1991-01-18	31		2	1		2	1	0	1	0	1	0	0	1	0	1	1
99.003.4338	1937-02-08		2	1		2	2	0	1994-03-21	57		2	1		2	1	0	0		0	0	0	1	0	1	2
03.006.0933	1944-04-20		2	1		2	2	0	1995-03-28	51	3	1	2	2	1	0	0	0	1	1	0	0	1	0	0	2
05.005.0477	1965-09-17		2	1		2	2	0	2005-02-23	40	2		1	1		1	1	0	0	0	0	0	1	0	1	1
06.002.1492	1949-04-12		2	1		2	2	0	2006-09-01	57	2	1	1	1	1	1	1	0				0	1	0	1	2
04.006.0642	1964-02-15		2	1		2	2	0	2001-12-08	37	2	2	5	1	2	1	1	1	0	0	0	0	1	0	1	1
05.004.0020	1937-09-03		2	1		2	2	0	1995-07-07	57	2	2	1	1	2	1	1	1	0	0	0	0	1	0	1	2
05.007.0351	1970-01-18		2	1		2	2	0	2003-11-06	33	3	1	1	2	1	0	0	0	0	0	0	0	1	0	1	1
04.007.0205	1949-11-06		2	1		2	2	0	1989-11-29	40		3	1		2	0	0	1	1	0	0	0	1	0	1	1
99.003.0210	1930-05-10		2	1		2	2	0	2005-02-08	75	2	1	1	1	1	1	1	1	0	0	0	0	1	0	0	2
03.006.0500	1960-03-13		2	1		2	2	0	2002-09-16	42	2	2	1	1	2	1	1	1	0	0	0	0	1	0	1	1
02.005.0306	1963-01-15		2	1		2	2	0	1999-08-18	36	2	1	2	1	1	1	0	1	0	0	0	0	1	0	0	1
04.005.0585	1968-02-15		2	1		2	2	0	2003-07-16	35	3	1	1	2	1	1	1	0	0	0	0	0	1	0	1	1
02.006.0639	1945-04-12		2	1		2	2	0	1999-02-10	54	3	1	1	2	1	0	0	0	1	0	0	0	1	0	0	2
99.006.0563	1944-01-24		2	1		2	2	0	1992-03-04	48		1	2		1	1	0	1	0	0	0	0	1	0	0	1
04.006.0630	1952-07-29		2	1		2	2	0	2000-11-02	48	2	2	2	1	2	1	1	0	0	0	0	0	1	0	0	1
04.003.0258	1963-04-09		2	1		2	2	0	2001-12-18	38	3	2	1	2	2	1	0	0	0	0	0	0	1	0	1	1
06.007.0070	1951-12-21		2	1		2	2	0	2003-09-25	52	3	1	1	2	1	0	0	0				0	1	0	0	2
03.007.0740	1947-12-04		2	1		2	2	0	2001-07-13	54	3	1	1	2	1	1	0	1	0	0	0	0	1	0	1	2
05.009.0812	1953-04-28		0	0	0	0		0	2002-09-05	49	2	1	1	1	1	1	1	1	0	0	0	0	0	0	1	1
01.888.2014	1918-07-03		0	0	0	0		0	1996-08-08	78	2	1	1	1	1		0	0		0		0	1	0	1	2
05.001.3067	1944-06-11		0	0	0	0		0	1993-05-14	49		1	6		1	1	1	0	0	0	1	0	1	0	1	1
03.003.0710	1944-04-09		0	0	0	0		0	1997-06-10	53	1	2	2	1	2	1	1					0	1	0	1	2
01.004.0551	1963-04-24		0	0	0	0		0	2001-03-02	38	1	1	1	1	1	1	1	0	0	0	0	0	1	0	1	1
03.003.0182	1955-11-04		0	0	0	0		0	2001-06-28	46	2	1	1	1	1	1	1	0				0	1	0		1
00.005.0684	1950-05-24		0	0	0	0		0	1999-11-05	49	1		5	1								0	1	0	1	1
04.002.0006	1946-11-04		0	0	0	0		0	1999-07-08	53	2	1	1	1	1	1	0	1	0	0	0	0	1	0	0	2
03.007.0425	1962-03-19		0	0	0	0		0	2003-04-14	41		2	3		2	1	0	0		0						1
04.009.0253	1962-11-28	BRCA1	1	1	1		1	1	1997-12-08	35	2	1	1	1	1	1	1	0	0	0	0	1	1	0	1	1
02.003.0359	1955-04-05		0	0	0	0		0	2001-01-24	46	2	2	1	1	2	1	1	0								1
02.005.0660	1942-10-02		0	0	0	0		0	1985-02-14	43	2		1	1		1	1	0	0	0	0			0	1	1
01.008.2202	1967-10-13	BRCA2	2	1		2	2	0	2005-01-14	38	3	1	1	2	1	1	1	0	0	0	0		1		1	1
08.002.1150	1971-08-23		0	0	0	0		0	2008-12-09	37		3	6		2							0	0	0		1
00.005.0429	1956-04-03		0	0	0	0		0	2004-06-14	48	1	1	3	1	1	1	1	0	0	0		0	1	0	1	1
02.002.0942	1943-08-23		0	0	0	0		0	2001-11-14	58	1	1	1	1	1							0	1	0	1	2
99.005.0095	1949-08-01		0	0	0	0		0	1997-11-21	48	2	1	1	1	1		1	0	0	0	0	0	1	0	1	1
00.006.1413	1944-01-09		0	0	0	0		0	1999-10-16	55	1	2	1	1	2	1	1	0	0	0	0	0	1	0	1	2
03.009.0590	1927-05-01		0	0	0	0		0	2003-04-07	76	1	1	1	1	1	1	1	0	0	0	0					2
99.003.2154	1941-11-12		0	0	0	0		0	1993-05-07	52	2	1	1	1	1	1	1	0	0	0	0	0	1	0	1	2
00.005.0871	1943-11-04		0	0	0	0		0	1982-06-01	39			3			0	0	0	1	0	1	0	1	0	1	1
00.010.0377	1949-06-07		0	0	0	0		0	1998-01-14	49	2	1	1	1	1	0	0					0	1	0	1	1
02.007.1097	1951-08-27		0	0	0	0		0	2000-08-24	49	1	1	1	1	1						0	0	1	0	1	1
99.004.2137	1953-08-07		0	0	0	0		0	1997-07-16	44	3	1	1	2	1	0	1	0	1	1	0	0	1	0	1	1
06.002.0067	1949-01-24	BRCA1	1	1	1		1	1	1993-05-03	44		2	6		2	0	1	0	0	0	0	0	1	0		1
00.005.0187	1959-05-18		0	0	0	0		0	1998-03-10	39	2	1	1	1	1	1	1	1	0	0	0	0	1	0	1	1
99.002.0806	1961-02-17		0	0	0	0		0	1992-06-11	31			6			1	0	0		0		0	1	0	1	1
05.009.0090	1949-09-11		0	0	0	0		0	1984-04-01	35			1			0	0					0	1	0	1	1
06.002.0635	1967-09-09		0	0	0	0		0	1993-08-25	26		1	6		1	1	1	1	0	0		0	1	0		1
99.006.0380	1961-05-03		0	0	0	0		0	1990-01-01	31	2	1	1	1	1	1	1	1	0	0	0	0	1	0	1	1
06.007.0275	1958-12-30		0	0	0	0		0	2006-06-07	48	3	1	1	2	1	0	0	1		0						1
03.007.0887	1946-06-04		0	0	0	0		0	2003-09-17	57	1	1	2	1	1	1	0	0	0	0	0	0		0	0	2
02.005.0340	1957-02-25		0	0	0	0		0	1991-03-05	34	3	1	1	2	1	0	0	0	1	1	0	0	1	0	0	1
99.005.2135	1955-10-06		0	0	0	0		0	1994-09-27	39	1	1	1	1	1	1	1	0	0	0	0					1
99.004.0753	1953-09-10		0	0	0	0		0	1993-12-03	40	2	1	1	1	1	1	1					0	1	0	1	1
99.005.2499	1942-01-18		0	0	0	0		0	1999-02-24	57	1	1	2	1	1	1	1	0	0	0	0	0	1	0	1	2
02.005.0567	1937-01-29		0	0	0	0		0	2002-08-27	65	1	1	6	1	1	1	1	0	0	0	0	0	1	0	1	2
99.006.1675	1943-03-06		0	0	0	0		0	2003-07-11	60	1	1	1	1	1	1	1	0	0	0	0	0	1	0	1	2
99.004.0990	1952-10-03		0	0	0	0		0	1994-09-19	42	2	1	1	1	1	1	1	0	0	0	0	0	1	0	1	1
04.004.0435	1946-01-08		0	0	0	0		0	2003-09-01	57	1	1	2	1	1	1	1	0	0	0	0	0	1	0	1	2
00.002.0691	1960-12-02		0	0	0	0		0	1997-07-08	37	1	1	1	1	1	1	1		0		0	0	1	0	1	1
03.005.0287	1957-08-30		0	0	0	0		0	2002-02-11	45	1	1	1	1	1	1	1	0		0		0	1	0	1	1
02.007.0939	1942-03-18		0	0	0	0		0	1993-12-17	51	1	1	6	1	1	1	1	0	0	0	0	0	1	0	1	2
99.003.1898	1941-02-06		0	0	0	0		0	1983-03-17	42		2	1		2	1	0	0	0	0	0	0	0	0		1
99.003.1091	1962-03-24		0	0	0	0		0	1997-04-04	35	2	2	6	1	2	1	1	0	0	0	0	0	1	0		1
01.888.1860	1963-05-23		0	0	0	0		0	1994-09-21	31	1	1	1	1	1	1	1	0	0	0	0	0	1	0	1	1
03.006.0721	1950-11-15		0	0	0	0		0	1995-11-30	45	3	1	6	2	1	0	0	0	0	0	1	0	1	0	1	1
01.004.0661	1969-07-09		0	0	0	0		0	2002-01-15	33	2	3	6	1	2	0	0	0	1	0	0	0	1	0	1	1
02.002.0088	1947-05-05		0	0	0	0		0	1998-04-22	51	2	1	1	1	1	1	1					0	1	0	1	2
99.005.1690	1939-05-08		0	0	0	0		0	1993-04-16	54	3	1	1	2	1	1	1	0	0	0	0	0	0	0	0	2
04.007.0162	1950-03-12		0	0	0	0		0	1997-04-23	47	3	1	1	2	1	0	0	0	0	1	0	0	1	0	1	1
99.008.0968	1942-07-07		0	0	0	0		0	1985-07-01	43		2	1		2	0	0	1	0	0	0	0	1	0	1	1
01.888.2382	1929-03-01		0	0	0	0		0	2004-12-09	75	2	1	1	1	1	1	0	1	0	0	0	0	1	0	1	2
05.001.0572	1969-03-08		0	0	0	0		0	1998-11-11	29	1	1	1	1	1	1	1	0	0	0	0	0	1	0	1	1
06.006.0328	1961-10-03		0	0	0	0		0	2005-06-21	44	2	2	2	1	2	1	1	0	0	0	0	0	1	0	1	1
03.007.0508	1962-08-11		0	0	0	0		0	2003-02-18	41		1	6		1	1	1	0	0	0	0	0	1	0	1	1
99.004.0217	1955-03-22		0	0	0	0		0	1997-11-11	42	1	1	6	1	1	1	1	0				0	1	0	1	1
03.004.0311	1944-06-18		0	0	0	0		0	1996-06-11	52		1	1		1	1	1	0	0	0	0	0	1	0	1	2
01.006.1280	1969-10-04		0	0	0	0		0	1999-04-01	30	1	1	1	1	1	1	1	0	0	0	0	0	1	0	1	1
02.007.0501	1945-03-16		0	0	0	0		0	1994-12-23	49	1	1	6	1	1	0	0	0	0	0	1	0	1	0	0	1
03.004.0238	1962-06-13		0	0	0	0		0	2002-10-24	40	3		1	2		0	0	0	0	0	1	0	1	0	1	1
01.006.1451	1944-03-06		0	0	0	0		0	2004-03-23	60	3	1	6	2	1	0	0	0				0	0	0		2
02.006.0093	1955-08-08		0	0	0	0		0	1995-02-24	40	2	2	1	1	2	1	1	1	0	0	0	0	0	0	0	1
02.005.1078	1952-01-05		0	0	0	0		0	2008-05-07	56	1	1	1	1	1	1	0	1	0	0	0	0	1	0		2
04.007.0107	1959-08-22		0	0	0	0		0	2003-10-21	44	2	1	1	1	1	1	1	1	0	0	0	0	1	0	1	1
05.003.1277	1970-03-24	BRCA2	2	1		2	2	0	2001-01-23	31	2	2	1	1	2	1	1	0	0	0	0	0	1	0	1	1
02.006.0524	1953-03-11		0	0	0	0		0	2001-05-17	48	3	1	1	2	1	0	0		0	0	0	0	1	0	1	1
04.007.0074	1955-12-30		0	0	0	0		0	1995-03-03	40	3	2	1	2	2	0	0	0	0	0	0	0	1	0	0	1
01.005.0750	1942-08-01		0	0	0	0		0	1995-07-14	53	2	1	3	1	1	1	1	0	0	0	0	0	1	0	1	2
03.003.0882	1961-06-17		0	0	0	0		0	2002-11-29	41	3	1	1	2	1	0	0					0	1	0	0	1
06.002.1349	1976-09-13		0	0	0	0		0	2006-10-12	30	3	2	1	2	2	0	0	0	1	1	1	0	1	0	1	1
06.006.0067	1968-05-25		0	0	0	0		0	1999-09-09	31		1	1		1	1	1	1	0	0	0	0		0		1
02.009.0556	1939-09-11		0	0	0	0		0	1998-10-30	59		2	2		2	1	0	0	0		0	0	1	0	0	2
00.005.0320	1951-10-22		0	0	0	0		0	1999-04-27	48	3	2	1	2	2	0	0	0	1	0	1	0	1	0	1	1
04.004.0121	1950-01-23		0	0	0	0		0	1989-10-19	39		1	1		1	0	0	0	0	0	0	0	1	0	1	1
02.009.0685	1939-11-28		0	0	0	0		0	1992-02-04	53		1	6		1	1	0	0	0	0	0	0	1	0	1	2
04.005.0467	1950-01-27		0	0	0	0		0	2004-09-02	54	3	2	1	2	2	0	0	0	0	0	0	0	1	0	1	2
06.006.0681	1956-03-06		0	0	0	0		0	2006-06-08	50	3	2	1	2	2		0	1		0		0	1	0	1	2
05.007.0308	1957-03-04		0	0	0	0		0	2005-03-31	48	2	2	2	1	2	1	1	0	0	0	0	0	1	0	1	1
99.005.2425	1967-05-15		0	0	0	0		0	2002-06-12	35	3	1	1	2	1	1	1	0	0	0	0	0	1	0	1	1
99.005.1097	1953-08-24	BRCA2	2	1		2	2	0	1992-08-27	39	3	2	1	2	2							0	1	0	1	1
03.003.0279	1938-02-03		0	0	0	0		0	2003-05-01	65	3	2	1	2	2	1						0	1	0	1	2
05.005.0935	1958-01-16		0	0	0	0		0	1996-07-18	38	3	1	1	2	1	0	0	0	1	1	0	0	1	0	1	1
01.005.0970	1932-08-07		0	0	0	0		0	2000-12-04	68	1	1	6	1	1	1	1	0	0	0	0	0	1	0	1	2
00.007.0260	1952-10-12		0	0	0	0		0	2000-08-06	48	3	2	1	2	2	1	1	1	0	0	0	0	1	0	1	1
06.006.0312	1964-09-14		0	0	0	0		0	2006-04-11	42	3	2	5	2	2	0	0	1	0	0	0	0	1	0	1	1
06.007.0003	1970-04-17		0	0	0	0		0	2005-02-04	35	3	2	1	2	2	1	1	1	0	0	0					1
03.010.0447	1956-05-05		0	0	0	0		0	1986-02-17	30		2	1		2	1	0	0	0	0	0	0	1	0	1	1
02.005.0194	1955-12-13		0	0	0	0		0	2000-11-09	45	2	1	1	1	1	1	1	0	0	0	0	0	1	0	1	1
06.005.0080	1956-08-10		0	0	0	0		0	1998-12-14	42	1	1	1	1	1	1	1	0	0	0	0	0	1	0	1	1
03.005.1094	1938-05-05		0	0	0	0		0	1994-09-20	56	2	1	1	1	1	1	1	0	0	0	0	0	1	0	1	2
05.006.0584	1958-04-02		0	0	0	0		0	2005-06-30	47	3	2	5	2	2	1	1	0	0	0	0	0	1	0	1	1
07.005.0333	1964-08-17		0	0	0	0		0	2006-09-15	42	3	2	1	2	2	1	1	1	0	0	0	0	1	0	1	1
01.002.0596	1967-05-23		0	0	0	0		0	1999-10-12	32	3	2	1	2	2	0	0	1				0	1	0	1	1
99.007.1526	1969-11-29		0	0	0	0		0	2003-10-20	34	3	2	1	2	2	0	0	0	0	0	1	0	1	0	1	1
06.005.0560	1963-10-03		0	0	0	0		0	2001-08-10	38	3	2	1	2	2	0	0	0	0	0	1	1	1	0	1	1
06.004.0304	1959-09-26		0	0	0	0		0	2003-02-03	44	2	2	2	1	2	1	1					0	1	0	0	1
04.005.0017	1944-05-06		0	0	0	0		0	2004-02-03	60	1	1	1	1	1	1	1	0	0	0	0	0	1	0	1	2
05.004.0052	1960-09-02		0	0	0	0		0	2005-03-01	45	2	1	1	1	1	1	1	0	0	0	0	0	1	0	1	1
99.004.0682	1947-06-28		0	0	0	0		0	1997-04-01	50	2	1	1	1	1	1	1	0	0	0	0	0	1	0	1	2
03.010.0341	1951-08-10		0	0	0	0		0	2000-11-28	49		1	1		1	0	0	0	0	0	1	0	1	0	1	1
00.003.0501	1974-06-01		0	0	0	0		0	2003-07-21	29	2	1	1	1	1	0	0	1	1	0	0	0	1	0	1	1
01.005.0012	1939-12-10		0	0	0	0		0	1998-09-25	59	1	1	1	1	1	1	1	0	0	0	0	0	1	0	1	2
00.008.0071	1953-05-14		0	0	0	0		0	1994-11-23	41	3	1	1	2	1							0	1	0	1	1
99.005.0001	1957-02-11		0	0	0	0		0	1994-03-16	37	2	2	1	1	2		1	0		0		0	1	0	1	1
00.006.1771	1932-03-09		0	0	0	0		0	2002-12-05	70	2	2	3	1	2	1	0	0	0	0	0	0	1	0	1	2
99.006.0597	1944-07-02		0	0	0	0		0	1997-02-21	53	2	1	1	1	1	1	1	0	0	0	0	0	1	0	1	2
98.005.0348	1937-08-26		0	0	0	0		0	1997-10-30	60	3	1	1	2	1	1	0	0	0	0	0	0	1	0	1	2
99.004.0651	1958-07-26		0	0	0	0		0	1998-05-19	40	3	2	1	2	2	0	1	0	1	0	0	0	1	0	1	1
06.002.0743	1950-05-19		0	0	0	0		0	2004-01-22	54	2	1	1	1	1	1	1	0	0	0	0	0	1	0	1	2
03.004.0090	1960-02-18		0	0	0	0		0	2005-09-09	45	3	2	1	2	2	1	1	0		0		0	1	0	1	1
04.004.0472	1944-07-18		0	0	0	0		0	1992-10-08	48	2	2	3	1	2	1	1					0	1	0		1
05.003.1843	1953-06-10		0	0	0	0		0	2002-04-22	49	2	1	1	1	1	1	1	1	0	0	0	0	1	0	1	1
01.005.0938	1956-03-05		0	0	0	0		0	2001-02-12	45	1	1	1	1	1	1	1	0	0	0	0	0	1	0	1	1
06.005.0861	1956-03-10		0	0	0	0		0	1998-03-31	42	2	2	1	1	2	1	1					0	1	0	1	1
01.888.2585	1949-11-06	BRCA2	2	1		2	2	0	1986-01-30	37	2	1	1	1	1	1	1	0	0	0	0	0	1	0	1	1
06.006.0477	1978-05-15		0	0	0	0		0	2006-06-02	28	3	1	5	2	1	1	0	1	0	0	0	0	1	0	1	1
02.006.1491	1950-09-25		0	0	0	0		0	2000-06-05	50	2	1	1	1	1	1	1	0	0	0	0					2
04.005.0830	1937-04-12		0	0	0	0		0	1997-09-12	60		1	1		1	1	1	0	0	0	0	0	1	0	1	2
02.007.0966	1957-12-07		0	0	0	0		0	1993-01-08	36		2	1		2	1	0	1	0	0	0	0	1	0	1	1
03.006.0030	1956-05-03		0	0	0	0		0	2001-08-20	45	1	2	1	1	2	1	1	0	0	0	0	0	1	0		1
99.006.0520	1927-04-26		0	0	0	0		0	1994-11-21	67	2	1	1	1	1		1	0		0		0	1	0	1	2
